# Supplementary material for: Conserved Signaling Pathways in the Ciona robusta Gut
Source: Int J Mol Sci. 2024 Jul 18;25(14):7846. doi: 10.3390/ijms25147846 (PMC11277035; doi:10.3390/ijms25147846)
Supplement: Supplementary file 1 [file ijms-25-07846-s001.zip]

Archive with 1 entries (1 files):
- ijms-3065153-supplementary.pdf
